# Supplementary material for: Revisiting the pH-gated conformational switch on the activities of HisKA-family histidine kinases
Source: Nat Commun. 2020 Feb 7;11:769. doi: 10.1038/s41467-020-14540-5 (PMC7005713; doi:10.1038/s41467-020-14540-5)
Supplement: Supplementary file 4 — Source Data [file 41467_2020_14540_MOESM4_ESM.xlsx]

## Sheet: 4a
Figure 4A
RR468 phosphorylation at different pHs
Gels in red boxes are shown in figure 4a

## Sheet: 4b
Figure 4A
RR468 dephosphorylation mediated by HK853 at different pHs
Gels in red boxes are shown in figure 4b																																	pH8	1	2	3	media	standard deviation	time (min)
																																	.+HK853	100	100	100	100	0	0
																																		7.54	18.17	3.07	9.59333	7.75659	5
																																		0	0.2	0	0.0666667	0.11547	15
																																		0	0.2	0	0.0666667	0.11547	30
																																		0	0.2	0	0.0666667	0.11547	60
																																	.+HK853 +ADP	100	100		100	0	0
																																		0	0.2	0	0.0666667	0.11547	5
																																		0	0.2	0	0.0666667	0.11547	15
																																		0	0.2	0	0.0666667	0.11547	30
																																		0	0.2	0	0.0666667	0.11547	60
																																	pH7	1	2	3	media	standard deviation	time (min)
																																	.+HK853	100	100	100	100	0	0
																																		40.06	35	52.72	42.5933	9.12759	5
																																		6.12	0	5.5	3.87333	3.3687	15
																																		1.36	0	0.44	0.6	0.693974	30
																																		1.36	0	0.14	0.5	0.748064	60
																																	.+HK853 +ADP	100	100	100	100	0	0
																																		0.5	3.66	0	1.38667	1.98457	5
																																		0.5	0.8	0	0.433333	0.404145	15
																																		0.5	0	0	0.166667	0.288675	30
																																		0.5	0	0	0.166667	0.288675	60
																																	pH6	1	2	3	media	standard deviation	time (min)
																																	.+HK853	100	100	100	100	0	0
																																		38	93.15	21.91	51.02	37.3621	5
																																		11.65	54.52	27	31.0567	21.721	15
																																		15	26.28	16.7	19.3267	6.08146	30
																																		0.94	3.72	0	1.55333	1.93436	60
																																	.+HK853 +ADP	100	100	100	100	0	0
																																		0	0.2	0	0.0666667	0.11547	5
																																		0	0.2	0	0.0666667	0.11547	15
																																		0	0.2	0	0.0666667	0.11547	30
																																		0	0.2	0	0.0666667	0.11547	60
																									2019-03-14
																																	pH5	1	2	media	standard deviation	time (min)
																																	.+HK853	100	100	100	0	0
																																		57.08	59.69	58.385	1.84555	5
																																		48.91	56.22	52.565	5.16895	15
																																		44.9	50.13	47.515	3.69817	30
																																		35.86	37.1	36.48	0.876812	60
																																	.+HK853 +ADP	100	100	100	0
																																		43.93	43.21	43.57	0.509117
																																		21.7	21.99	21.845	0.205061
																																		9.32	10.27	9.795	0.671751
																																		3.81	1.24	2.525	1.81726

## Sheet: 5a
Figure 5A
Autophosphorylation of HK853 at different pHs
Gels in red boxes are shown in figure 5a
																																	1	2	3	4	media	standard deviation	time (min)
																																pH8	0	0	0	0	0	0	0
																																	19.01	15.52	12.83	13.86	15.305	2.70721	1
																																	56.58	61.92	63.56	49.02	57.77	6.55045	5
																																	100	100	100	100	100	0	20
																																pH7	0	0	0	0	0	0	0
																																	19.97	11.65	9.68	15.86	14.29	4.58072	1
																																	53.22	42.36	33.35	41.6	42.6325	8.15271	5
																																	95.55	97.74	78.53	75.88	86.925	11.3111	20
																																pH6	0	0	0	0	0	0	0
																																	4.95	2.58	1.87	3.12	3.13	1.31689	1
																																	12.94	6.65	5.17	9.09	8.4625	3.39448	5
																																	35.06	25.27	18.19	26.82	26.335	6.92426	20
																																pH5	0	0	0	0	0	0	0
																																	0.53	0.49	0.28	0.03	0.3325	0.229547	1
																																	0.09	0.56	0.33	0.2	0.295	0.202073	5
																																	0.16	1.81	1.31	0.14	0.855	0.839305	20

## Sheet: 5b
Figure 5B
Stability of phosphorylated HK853
Gels in red boxes are shown in figure 5b
																			1	2	media	ln	Time (min)	t1/2
																		pH8	100	100	100	4.60517	0	107.5
																			98.99	92.63	95.81	4.56237	1
																			95.49	90.61	93.05	4.53314	3
																			93.77	91.87	92.82	4.53066	5
																			85.25	89.31	87.28	4.46912	15
																			85.2	83.81	84.505	4.43681	30
																		pH5	100	100	100	4.60517	0	9.8
																			88.96	82.54	85.75	4.45144	1
																			79.44	79.57	79.505	4.37582	3
																			64.34	69.92	67.13	4.20663	5
																			42.93	22.91	32.92	3.49408	15
																			13.77	11.08	12.425	2.51971	30

## Sheet: 5c
Figure 5C
Phosphotransfer from HK853 to RR468 at acidic and basic pH
Gels in red boxes are shown in figure 5c
																																	pH8	1	2	3	4	media	standard deviation	Time (min)
																																	HK853	100	100	100	100	100	0	0
																																		5	4.05	1.57	1.27	2.9725	1.83823	1
																																		0.37	0.47	0.98	0.74	0.64	0.275318	3
																																		0.3	0.45	0.95	0.69	0.5975	0.284649	5
																																		0.33	0.76	0.97	0.69	0.6875	0.26638	15
																																		0.2	0.94	0.96	0.64	0.685	0.354918	30
																																	RR468	0.1	0.25	0.11	0.2	0.165	0.0723418	0
																																		0.62	0.78	1.76	1.35	1.1275	0.525317	1
																																		0.47	0.45	1.09	0.95	0.74	0.328431	3
																																		0.32	0.42	0.9	0.85	0.6225	0.295113	5
																																		0.3	0.35	0.86	0.77	0.57	0.286007	15
																																		0.32	0.34	0.75	0.66	0.5175	0.219754	30
																																	pH5	1	2	3	4	media	standard deviation	Time (min)
																																	HK853	100	100	100	100	100	0	0
																																		6.47	3.4	2.62	2.27	3.69	1.91257	1
																																		2.2	1.22	1.75	1.51	1.67	0.414488	3
																																		1.5	1.15	1.66	1.43	1.435	0.212995	5
																																		0.87	1.08	1.47	1.16	1.145	0.248797	15
																																		0.64	1.08	1.48	1.1	1.075	0.343463	30
																																	RR468	0.1	0.15	0.12	0.1	0.1175	0.0236291	0
																																		62.98	39.77	65.85	68.49	59.2725	13.1949	1
																																		48.09	28.02	62.88	65.5	51.1225	17.2034	3
																																		35.38	14.18	58.17	57.03	41.19	20.8368	5
																																		11.95	1.7	35.02	36.16	21.2075	17.1329	15
																																		2.01	0.92	16.43	15.61	8.7425	8.42176	30

## Sheet: 6a
Figure 6A
Autophosphorylation EnvZ
Gels in red boxes are shown in figure 6a
																		1	2	media	standard deviation	Time (min)
																	pH8	0	0	0	0	0
																		38.41	32.35	35.38	3.03	1
																		94.48	89.02	91.75	2.73	5
																		100	100	100	0	20
																	pH7	0	0	0	0	0
																		24.86	24.64	24.75	0.11	1
																		45.59	54.06	49.825	4.235	5
																		54.08	51.53	52.805	1.275	20
																	pH6	0	0	0	0	0
																		8.74	9.53	9.135	0.395	1
																		16.89	23.18	20.035	3.145	5
																		23.22	23.9	23.56	0.34	20
																	pH5	0	0	0	0	0
																		2.87	2.3	2.585	0.285	1
																		7.46	7.86	7.66	0.2	5
																		10.23	10.98	10.605	0.375	20

## Sheet: 6b
Figure 6B
Stability of phosphorilated EnvZ
Gels in red boxes are shown in figure 6b
																																						1	2	media	ln	Time (min)	t1/2
																																					pH8	100	100	100	0	4.60517	33,2
																																						90.76	90	90.38	1	4.50402
																																						84.84	83.84	84.34	3	4.43486
																																						69.68	68.6	69.14	5	4.23613
																																						60.27	60.27	60.27	15	4.09883
																																						57.51	55.51	56.51	30	4.03442
																																					pH5	100	100	100		4.60517	9,1
																																						85.92	79.52	82.72		4.41546
																																						85.74	61.68	73.71		4.30014
																																						75.34	59.34	67.34		4.20975
																																						33.07	21.18	27.125		3.30046
																																						14.51	8.62	11.565		2.44798

## Sheet: 6c
Figure 6C
Phosphotransfer of phosphorilated EnvZ to OmpR
Gels in red boxes are shown in figure 6c
																			pH8	1	2	Media	standard deviation	Time (min)
																			EnvZ	100	100	100	0	0
																				4.85	4.47	4.66	0.268701	1
																				0.43	0.43	0.43	0	5
																				0.31	0.32	0.315	0.00707107	15
																				0.32	0.38	0.35	0.0424264	30
																			OmpR	0	0	0	0	0
																				72.2	76.01	74.105	2.69408	1
																				60.04	62.3	61.17	1.59806	5
																				37.17	37.23	37.2	0.0424264	15
																				20.48	20.26	20.37	0.155563	30
																			OmpR +ADP	0	0	0	0	0
																				12.1	12.63	12.365	0.374767	1
																				0.73	0.56	0.645	0.120208	5
																				0.3	0.36	0.33	0.0424264	15
																				0.25	0.3	0.275	0.0353553	30
																			EnvZ +ADP	100	100	100	0	0
																				2.37	2.47	2.42	0.0707107	1
																				0.3	0.37	0.335	0.0494975	5
																				0.22	0.29	0.255	0.0494975	15
																				0.19	0.27	0.23	0.0565685	30
																			pH5	1	2	Media	standard deviation	Time (min)
																			EnvZ -ADP	100	100	100	0	0
																				6.2	4.78	5.49	1.00409	1
																				2.08	1.9	1.99	0.127279	5
																				1.82	1.43	1.625	0.275772	15
																				1.19	1.13	1.16	0.0424264	30
																			OmpR -ADP	0	0	0	0	0
																				75.52	74.92	75.22	0.424264	1
																				83.45	74.11	78.78	6.60438	5
																				71.71	64.54	68.125	5.06996	15
																				57.44	55.86	56.65	1.11723	30
																			OmpR +ADP	0	0	0	0	0
																				18.84	18.07	18.455	0.544472	1
																				17.05	16.22	16.635	0.586899	5
																				12.98	12.96	12.97	0.0141421	15
																				7.47	8.72	8.095	0.883883	30
																			EnvZ +ADP	100	100	100	0	0
																				7.16	6.78	6.97	0.268701	1
																				1.58	1.51	1.545	0.0494975	5
																				1.35	1.23	1.29	0.0848528	15
																				1.17	1.07	1.12	0.0707107	30

## Sheet: S4a
Figure S4C
Stability of HK853 and EnvZat pH8 and pH5
Circular dichroism assays
Wavelenght	HK853 pH8	HK853 pH5	Normalized													Wavelenght	EnvZ pH8	EnvZ pH5	Normalized
260	0.113202	0.0534753	0.170201													260	0.0987232	0.0534753	0.0712812
259.9	0.20031	0.0540842	0.172139													259.9	0.103204	0.0540842	0.0720928
259.8	0.200588	0.0530043	0.168702													259.8	0.106264	0.0530043	0.0706534
259.7	0.174706	0.0493766	0.157156													259.7	0.109048	0.0493766	0.0658177
259.6	0.156496	0.0475702	0.151406													259.6	0.111599	0.0475702	0.0634098
259.5	0.147412	0.0515765	0.164158													259.5	0.120026	0.0515765	0.0687501
259.4	0.111302	0.0553398	0.176136													259.4	0.129581	0.0553398	0.0737665
259.3	0.09167	0.0559771	0.178164													259.3	0.142765	0.0559771	0.074616
259.2	0.107791	0.0565208	0.179894													259.2	0.157297	0.0565208	0.0753408
259.1	0.135878	0.0580732	0.184835													259.1	0.16851	0.0580732	0.0774101
259	0.137287	0.0569966	0.181409													259	0.170218	0.0569966	0.075975
258.9	0.123458	0.0500372	0.159258													258.9	0.171141	0.0500372	0.0666983
258.8	0.114877	0.0459496	0.146248													258.8	0.174622	0.0459496	0.0612496
258.7	0.175756	0.0312655	0.0995118													258.7	0.185406	0.0312655	0.0416761
258.6	0.185385	0.0286015	0.0910329													258.6	0.192652	0.0286015	0.0381251
258.5	0.268631	0.02596	0.0826255													258.5	0.196739	0.02596	0.034604
258.4	0.292133	0.023105	0.0735386													258.4	0.202071	0.023105	0.0307984
258.3	0.255318	0.0204801	0.0651841													258.3	0.208072	0.0204801	0.0272994
258.2	0.119363	0.0269648	0.0858236													258.2	0.214366	0.0269648	0.0359434
258.1	0.139442	0.0332828	0.105932													258.1	0.218381	0.0332828	0.0443651
258	0.13645	0.0407062	0.12956													258	0.221889	0.0407062	0.0542603
257.9	0.137949	0.038761	0.123369													257.9	0.223732	0.038761	0.0516674
257.8	0.025773	0.0327327	0.104182													257.8	0.216513	0.0327327	0.0436318
257.7	0.00390466	0.0270368	0.0860527													257.7	0.207222	0.0270368	0.0360394
257.6	0.0108463	0.022307	0.0709987													257.6	0.191846	0.022307	0.0297347
257.5	0.00993695	0.0146259	0.0465513													257.5	0.177679	0.0146259	0.0194959
257.4	0.0418751	0.00557947	0.0177583													257.4	0.164595	0.00557947	0.00743729
257.3	0.0315253	-0.00231732	-0.00737557													257.3	0.156952	-0.00231732	-0.00308893
257.2	0.0234382	-0.00655516	-0.0208638													257.2	0.146897	-0.00655516	-0.00873786
257.1	-0.0354463	-0.0128979	-0.0410514													257.1	0.132248	-0.0128979	-0.0171926
257	-0.0422724	-0.0134795	-0.0429026													257	0.109671	-0.0134795	-0.0179678
256.9	-0.0391175	-0.0194269	-0.0618319													256.9	0.0937508	-0.0194269	-0.0258956
256.8	-0.0756939	-0.0231562	-0.0737016													256.8	0.0814976	-0.0231562	-0.0308666
256.7	-0.0787866	-0.0293952	-0.093559													256.7	0.0663602	-0.0293952	-0.039183
256.6	-0.0511481	-0.0360312	-0.11468													256.6	0.0511679	-0.0360312	-0.0480287
256.5	-0.0908094	-0.044032	-0.140145													256.5	0.0403713	-0.044032	-0.0586935
256.4	-0.0470062	-0.0430879	-0.13714													256.4	0.032321	-0.0430879	-0.0574351
256.3	-0.0367958	-0.0364941	-0.116153													256.3	0.02856	-0.0364941	-0.0486457
256.2	0.00387231	-0.023241	-0.0739715													256.2	0.0280632	-0.023241	-0.0309796
256.1	0.0731878	-0.00925259	-0.0294491													256.1	0.0293267	-0.00925259	-0.0123335
256	-0.0213367	0.00766417	0.0243935													256	0.0309812	0.00766417	0.0102161
255.9	-0.0490344	0.0263409	0.0838378													255.9	0.0351438	0.0263409	0.0351117
255.8	-0.0552991	0.0528746	0.168289													255.8	0.0373442	0.0528746	0.0704805
255.7	0.00769046	0.0782358	0.249009													255.7	0.0461391	0.0782358	0.104286
255.6	-0.0460721	0.0944054	0.300474													255.6	0.0541924	0.0944054	0.12584
255.5	-0.00827331	0.11106	0.353482													255.5	0.0662754	0.11106	0.14804
255.4	0.0119834	0.126286	0.401943													255.4	0.080887	0.126286	0.168336
255.3	-0.0442331	0.138659	0.441324													255.3	0.0944451	0.138659	0.184829
255.2	-0.0991474	0.150489	0.478976													255.2	0.106626	0.150489	0.200598
255.1	-0.0967886	0.161321	0.513452													255.1	0.120806	0.161321	0.215037
255	-0.106805	0.17808	0.566793													255	0.136387	0.17808	0.237376
254.9	-0.0572464	0.189518	0.603198													254.9	0.149765	0.189518	0.252623
254.8	-0.0256595	0.196174	0.624383													254.8	0.158587	0.196174	0.261495
254.7	-0.0491286	0.19302	0.614344													254.7	0.166196	0.19302	0.257291
254.6	-0.114192	0.184062	0.585833													254.6	0.168849	0.184062	0.24535
254.5	-0.111792	0.175614	0.558944													254.5	0.175916	0.175614	0.234089
254.4	0.022558	0.165351	0.526279													254.4	0.187805	0.165351	0.220409
254.3	0.0976957	0.149815	0.476831													254.3	0.19783	0.149815	0.1997
254.2	0.103874	0.132731	0.422456													254.2	0.207751	0.132731	0.176927
254.1	0.0808083	0.11139	0.354532													254.1	0.212999	0.11139	0.14848
254	0.0938426	0.0949413	0.302179													254	0.211515	0.0949413	0.126554
253.9	0.0619712	0.0838168	0.266772													253.9	0.20788	0.0838168	0.111726
253.8	0.0434162	0.0717072	0.22823													253.8	0.207556	0.0717072	0.0955838
253.7	0.151062	0.0622083	0.197997													253.7	0.208068	0.0622083	0.082922
253.6	0.211706	0.0542194	0.17257													253.6	0.209583	0.0542194	0.0722731
253.5	0.204577	0.0485918	0.154658													253.5	0.20681	0.0485918	0.0647716
253.4	0.242033	0.0413462	0.131597													253.4	0.203169	0.0413462	0.0551134
253.3	0.247656	0.0283866	0.0903489													253.3	0.205764	0.0283866	0.0378386
253.2	0.165951	0.0191893	0.0610757													253.2	0.208717	0.0191893	0.0255788
253.1	0.183451	0.00942033	0.029983													253.1	0.212522	0.00942033	0.0125571
253	0.266631	0.00168084	0.00534978													253	0.217458	0.00168084	0.00224052
252.9	0.22897	-0.00349495	-0.0111237													252.9	0.221778	-0.00349495	-0.00465868
252.8	0.190661	-0.00964351	-0.0306934													252.8	0.219426	-0.00964351	-0.0128545
252.7	0.125533	-0.0151136	-0.0481036													252.7	0.212656	-0.0151136	-0.020146
252.6	0.103837	-0.0172031	-0.054754													252.6	0.209092	-0.0172031	-0.0229313
252.5	0.083889	-0.0151486	-0.048215													252.5	0.208223	-0.0151486	-0.0201927
252.4	0.0540057	-0.0183608	-0.0584388													252.4	0.214756	-0.0183608	-0.0244745
252.3	0.151319	-0.0267687	-0.0851994													252.3	0.223643	-0.0267687	-0.035682
252.2	0.133081	-0.035605	-0.113324													252.2	0.234565	-0.035605	-0.0474605
252.1	0.131539	-0.0456772	-0.145381													252.1	0.238771	-0.0456772	-0.0608865
252	0.090282	-0.0592244	-0.188499													252	0.243569	-0.0592244	-0.0789446
251.9	-0.00345784	-0.0760977	-0.242204													251.9	0.252449	-0.0760977	-0.101436
251.8	-0.024701	-0.0974655	-0.310213													251.8	0.262988	-0.0974655	-0.129919
251.7	-0.055546	-0.118845	-0.37826													251.7	0.272685	-0.118845	-0.158417
251.6	0.011244	-0.137247	-0.43683													251.6	0.277876	-0.137247	-0.182947
251.5	0.0442869	-0.150641	-0.47946													251.5	0.291321	-0.150641	-0.200801
251.4	0.0019573	-0.163158	-0.519299													251.4	0.305239	-0.163158	-0.217485
251.3	0.00712649	-0.174519	-0.555459													251.3	0.320475	-0.174519	-0.232629
251.2	-0.0195564	-0.189258	-0.60237													251.2	0.340151	-0.189258	-0.252276
251.1	-0.0344244	-0.205577	-0.65431													251.1	0.360537	-0.205577	-0.274029
251	0.0409345	-0.220958	-0.703265													251	0.383518	-0.220958	-0.294531
250.9	0.0342626	-0.239293	-0.761622													250.9	0.405265	-0.239293	-0.318971
250.8	0.0945773	-0.259222	-0.825052													250.8	0.42445	-0.259222	-0.345536
250.7	0.111716	-0.272148	-0.866193													250.7	0.436734	-0.272148	-0.362766
250.6	0.0845475	-0.284511	-0.905542													250.6	0.449606	-0.284511	-0.379246
250.5	0.0811609	-0.294654	-0.937825													250.5	0.46038	-0.294654	-0.392766
250.4	0.0737161	-0.301926	-0.96097													250.4	0.470234	-0.301926	-0.40246
250.3	0.125711	-0.305937	-0.973736													250.3	0.479565	-0.305937	-0.407806
250.2	0.115172	-0.304369	-0.968746													250.2	0.483402	-0.304369	-0.405716
250.1	0.172531	-0.301564	-0.959818													250.1	0.489399	-0.301564	-0.401977
250	0.191815	-0.300143	-0.955295													250	0.490306	-0.300143	-0.400083
249.9	0.132684	-0.297221	-0.945995													249.9	0.489583	-0.297221	-0.396188
249.8	0.130034	-0.299373	-0.952844													249.8	0.481142	-0.299373	-0.399056
249.7	0.135782	-0.301399	-0.959293													249.7	0.468803	-0.301399	-0.401757
249.6	0.00806897	-0.304843	-0.970254													249.6	0.456876	-0.304843	-0.406348
249.5	0.0749632	-0.303043	-0.964525													249.5	0.436383	-0.303043	-0.403948
249.4	0.0282528	-0.299512	-0.953287													249.4	0.416587	-0.299512	-0.399242
249.3	0.0217689	-0.296206	-0.942764													249.3	0.394757	-0.296206	-0.394835
249.2	0.0453426	-0.294134	-0.93617													249.2	0.371716	-0.294134	-0.392073
249.1	0.0352177	-0.292907	-0.932264													249.1	0.347374	-0.292907	-0.390437
249	0.0722005	-0.292508	-0.930994													249	0.325784	-0.292508	-0.389906
248.9	0.0553049	-0.285665	-0.909215													248.9	0.303535	-0.285665	-0.380784
248.8	0.0730347	-0.277699	-0.88386													248.8	0.281006	-0.277699	-0.370166
248.7	-0.0333615	-0.269608	-0.858108													248.7	0.259226	-0.269608	-0.35938
248.6	0.00750669	-0.259465	-0.825825													248.6	0.23851	-0.259465	-0.34586
248.5	-0.0441087	-0.248782	-0.791823													248.5	0.21338	-0.248782	-0.33162
248.4	-0.0464415	-0.239579	-0.762532													248.4	0.188657	-0.239579	-0.319353
248.3	-0.0641475	-0.226868	-0.722075													248.3	0.166864	-0.226868	-0.302409
248.2	-0.0502365	-0.218316	-0.694856													248.2	0.139275	-0.218316	-0.29101
248.1	-0.0044456	-0.206753	-0.658053													248.1	0.113768	-0.206753	-0.275596
248	-0.00848732	-0.198664	-0.632308													248	0.0922254	-0.198664	-0.264814
247.9	0.00424278	-0.18976	-0.603968													247.9	0.0699412	-0.18976	-0.252945
247.8	0.0419324	-0.187786	-0.597685													247.8	0.0562801	-0.187786	-0.250314
247.7	0.00673156	-0.185692	-0.59102													247.7	0.0374131	-0.185692	-0.247523
247.6	0.0225495	-0.188232	-0.599105													247.6	0.0168378	-0.188232	-0.250908
247.5	-0.0483159	-0.183921	-0.585384													247.5	-0.000717804	-0.183921	-0.245162
247.4	-0.134371	-0.178203	-0.567185													247.4	-0.01405	-0.178203	-0.23754
247.3	-0.150672	-0.176792	-0.562694													247.3	-0.027743	-0.176792	-0.235659
247.2	-0.0805175	-0.182048	-0.579422													247.2	-0.0389856	-0.182048	-0.242665
247.1	-0.0506102	-0.189121	-0.601934													247.1	-0.0464306	-0.189121	-0.252093
247	0.0106	-0.204205	-0.649944													247	-0.0543579	-0.204205	-0.2722
246.9	-0.11063	-0.222464	-0.708058													246.9	-0.0628321	-0.222464	-0.296539
246.8	-0.164669	-0.243357	-0.774557													246.8	-0.0606881	-0.243357	-0.324389
246.7	-0.151752	-0.264215	-0.840944													246.7	-0.0623506	-0.264215	-0.352192
246.6	-0.116128	-0.280737	-0.89353													246.6	-0.0626821	-0.280737	-0.374215
246.5	-0.146881	-0.293652	-0.934636													246.5	-0.0564782	-0.293652	-0.39143
246.4	-0.120955	-0.308275	-0.981178													246.4	-0.0490195	-0.308275	-0.410923
246.3	-0.1166	-0.316109	-1.00611													246.3	-0.0458343	-0.316109	-0.421365
246.2	-0.198926	-0.320159	-1.019													246.2	-0.0490729	-0.320159	-0.426764
246.1	-0.193354	-0.318944	-1.01513													246.1	-0.0506418	-0.318944	-0.425144
246	-0.190437	-0.312743	-0.995398													246	-0.0442905	-0.312743	-0.416878
245.9	-0.22201	-0.301985	-0.961158													245.9	-0.0320034	-0.301985	-0.402538
245.8	-0.237548	-0.294124	-0.936138													245.8	-0.0226863	-0.294124	-0.39206
245.7	-0.219709	-0.287991	-0.916618													245.7	-0.0172349	-0.287991	-0.383885
245.6	-0.305044	-0.27877	-0.887269													245.6	-0.0107924	-0.27877	-0.371593
245.5	-0.403088	-0.268652	-0.855066													245.5	-0.00741406	-0.268652	-0.358106
245.4	-0.517455	-0.257701	-0.820211													245.4	-0.00741931	-0.257701	-0.343509
245.3	-0.520485	-0.240272	-0.764738													245.3	-0.00948629	-0.240272	-0.320276
245.2	-0.475279	-0.221675	-0.705547													245.2	-0.0124589	-0.221675	-0.295487
245.1	-0.446069	-0.203287	-0.647022													245.1	-0.020246	-0.203287	-0.270976
245	-0.423097	-0.183722	-0.58475													245	-0.0246272	-0.183722	-0.244897
244.9	-0.440534	-0.17701	-0.563387													244.9	-0.0288981	-0.17701	-0.23595
244.8	-0.460182	-0.175163	-0.557509													244.8	-0.0301241	-0.175163	-0.233488
244.7	-0.497106	-0.171826	-0.546888													244.7	-0.0341756	-0.171826	-0.22904
244.6	-0.60479	-0.169881	-0.540697													244.6	-0.0364331	-0.169881	-0.226447
244.5	-0.650137	-0.170588	-0.542947													244.5	-0.0312357	-0.170588	-0.227389
244.4	-0.665227	-0.177941	-0.566351													244.4	-0.0332168	-0.177941	-0.237191
244.3	-0.736667	-0.191367	-0.609083													244.3	-0.0383682	-0.191367	-0.255087
244.2	-0.729733	-0.207786	-0.661341													244.2	-0.047169	-0.207786	-0.276973
244.1	-0.728354	-0.224282	-0.713845													244.1	-0.0551082	-0.224282	-0.298962
244	-0.681903	-0.241191	-0.767663													244	-0.0661455	-0.241191	-0.321501
243.9	-0.657023	-0.255186	-0.812206													243.9	-0.0816661	-0.255186	-0.340156
243.8	-0.64575	-0.2709	-0.862221													243.8	-0.0948022	-0.2709	-0.361103
243.7	-0.625586	-0.285559	-0.908877													243.7	-0.105106	-0.285559	-0.380643
243.6	-0.697584	-0.301123	-0.958414													243.6	-0.109083	-0.301123	-0.401389
243.5	-0.646324	-0.319054	-1.01549													243.5	-0.116141	-0.319054	-0.425291
243.4	-0.650121	-0.335867	-1.069													243.4	-0.119532	-0.335867	-0.447702
243.3	-0.689643	-0.349662	-1.1129													243.3	-0.129949	-0.349662	-0.46609
243.2	-0.723498	-0.355918	-1.13282													243.2	-0.141583	-0.355918	-0.474429
243.1	-0.749162	-0.359586	-1.14449													243.1	-0.15781	-0.359586	-0.479319
243	-0.737193	-0.365737	-1.16407													243	-0.174146	-0.365737	-0.487518
242.9	-0.690422	-0.370583	-1.17949													242.9	-0.188464	-0.370583	-0.493978
242.8	-0.701887	-0.377245	-1.2007													242.8	-0.201134	-0.377245	-0.502858
242.7	-0.758598	-0.37898	-1.20622													242.7	-0.210822	-0.37898	-0.50517
242.6	-0.821017	-0.377765	-1.20235													242.6	-0.224429	-0.377765	-0.503551
242.5	-0.887549	-0.374617	-1.19233													242.5	-0.239933	-0.374617	-0.499355
242.4	-0.926449	-0.374545	-1.1921													242.4	-0.256608	-0.374545	-0.499259
242.3	-1.05599	-0.373663	-1.18929													242.3	-0.265976	-0.373663	-0.498083
242.2	-1.05017	-0.379679	-1.20844													242.2	-0.269079	-0.379679	-0.506102
242.1	-1.1045	-0.383649	-1.22108													242.1	-0.276774	-0.383649	-0.511394
242	-1.05705	-0.392842	-1.25034													242	-0.289969	-0.392842	-0.523648
241.9	-1.04762	-0.397288	-1.26449													241.9	-0.306909	-0.397288	-0.529575
241.8	-1.15502	-0.403745	-1.28504													241.8	-0.321566	-0.403745	-0.538182
241.7	-1.18523	-0.413957	-1.31754													241.7	-0.337042	-0.413957	-0.551794
241.6	-1.23747	-0.430199	-1.36924													241.6	-0.353069	-0.430199	-0.573444
241.5	-1.30447	-0.440377	-1.40163													241.5	-0.36999	-0.440377	-0.587011
241.4	-1.32291	-0.45212	-1.43901													241.4	-0.3862	-0.45212	-0.602664
241.3	-1.3973	-0.46287	-1.47322													241.3	-0.403078	-0.46287	-0.616994
241.2	-1.4647	-0.480165	-1.52827													241.2	-0.42458	-0.480165	-0.640047
241.1	-1.44948	-0.502081	-1.59802													241.1	-0.453846	-0.502081	-0.669261
241	-1.39931	-0.522107	-1.66176													241	-0.484556	-0.522107	-0.695955
240.9	-1.42907	-0.547241	-1.74176													240.9	-0.514733	-0.547241	-0.729458
240.8	-1.4774	-0.573691	-1.82594													240.8	-0.541321	-0.573691	-0.764715
240.7	-1.48303	-0.596891	-1.89978													240.7	-0.565753	-0.596891	-0.79564
240.6	-1.53467	-0.622946	-1.98271													240.6	-0.597808	-0.622946	-0.830371
240.5	-1.58526	-0.643842	-2.04922													240.5	-0.630978	-0.643842	-0.858225
240.4	-1.57272	-0.663825	-2.11282													240.4	-0.661458	-0.663825	-0.884861
240.3	-1.67133	-0.683648	-2.17591													240.3	-0.688426	-0.683648	-0.911285
240.2	-1.75443	-0.705942	-2.24687													240.2	-0.71844	-0.705942	-0.941002
240.1	-1.83258	-0.722291	-2.29891													240.1	-0.750393	-0.722291	-0.962795
240	-1.84892	-0.732285	-2.33072													240	-0.781543	-0.732285	-0.976117
239.9	-1.93208	-0.74189	-2.36129													239.9	-0.810172	-0.74189	-0.98892
239.8	-2.01093	-0.757601	-2.41129													239.8	-0.833999	-0.757601	-1.00986
239.7	-2.05195	-0.774213	-2.46417													239.7	-0.85634	-0.774213	-1.03201
239.6	-2.1143	-0.789261	-2.51206													239.6	-0.875022	-0.789261	-1.05206
239.5	-2.17507	-0.79875	-2.54226													239.5	-0.89091	-0.79875	-1.06471
239.4	-2.32192	-0.803037	-2.55591													239.4	-0.896854	-0.803037	-1.07043
239.3	-2.30595	-0.807868	-2.57128													239.3	-0.901958	-0.807868	-1.07687
239.2	-2.32623	-0.810455	-2.57952													239.2	-0.901779	-0.810455	-1.08032
239.1	-2.40436	-0.811888	-2.58408													239.1	-0.908994	-0.811888	-1.08223
239	-2.38426	-0.814767	-2.59324													239	-0.91199	-0.814767	-1.08606
238.9	-2.52058	-0.813978	-2.59073													238.9	-0.911099	-0.813978	-1.08501
238.8	-2.53953	-0.815621	-2.59596													238.8	-0.914725	-0.815621	-1.0872
238.7	-2.54459	-0.820951	-2.61292													238.7	-0.919944	-0.820951	-1.09431
238.6	-2.5651	-0.824199	-2.62326													238.6	-0.928785	-0.824199	-1.09864
238.5	-2.63007	-0.82734	-2.63326													238.5	-0.939526	-0.82734	-1.10282
238.4	-2.66593	-0.839622	-2.67235													238.4	-0.950161	-0.839622	-1.11919
238.3	-2.69092	-0.855489	-2.72285													238.3	-0.962089	-0.855489	-1.14034
238.2	-2.71206	-0.870615	-2.77099													238.2	-0.97374	-0.870615	-1.16051
238.1	-2.75192	-0.886422	-2.8213													238.1	-0.992975	-0.886422	-1.18158
238	-2.82515	-0.90037	-2.8657													238	-1.0155	-0.90037	-1.20017
237.9	-2.8686	-0.917985	-2.92176													237.9	-1.04373	-0.917985	-1.22365
237.8	-2.94046	-0.939921	-2.99158													237.8	-1.07038	-0.939921	-1.25289
237.7	-3.08713	-0.963252	-3.06584													237.7	-1.1071	-0.963252	-1.28399
237.6	-3.20165	-0.991092	-3.15445													237.6	-1.14839	-0.991092	-1.3211
237.5	-3.24513	-1.0248	-3.26173													237.5	-1.19485	-1.0248	-1.36603
237.4	-3.35157	-1.06181	-3.37953													237.4	-1.23715	-1.06181	-1.41537
237.3	-3.51892	-1.09987	-3.50067													237.3	-1.2902	-1.09987	-1.4661
237.2	-3.57507	-1.1399	-3.62807													237.2	-1.34726	-1.1399	-1.51946
237.1	-3.60306	-1.18151	-3.76051													237.1	-1.40059	-1.18151	-1.57492
237	-3.66488	-1.22023	-3.88375													237	-1.45412	-1.22023	-1.62653
236.9	-3.79919	-1.25548	-3.99594													236.9	-1.50128	-1.25548	-1.67352
236.8	-3.92065	-1.29561	-4.12367													236.8	-1.53735	-1.29561	-1.72701
236.7	-3.96783	-1.32551	-4.21883													236.7	-1.57116	-1.32551	-1.76687
236.6	-4.04564	-1.35824	-4.32301													236.6	-1.60324	-1.35824	-1.8105
236.5	-4.11837	-1.38468	-4.40716													236.5	-1.6338	-1.38468	-1.84574
236.4	-4.19722	-1.41175	-4.49332													236.4	-1.66227	-1.41175	-1.88183
236.3	-4.30705	-1.43675	-4.57289													236.3	-1.69131	-1.43675	-1.91515
236.2	-4.48074	-1.46126	-4.6509													236.2	-1.71824	-1.46126	-1.94782
236.1	-4.57104	-1.48429	-4.7242													236.1	-1.74586	-1.48429	-1.97852
236	-4.61296	-1.50379	-4.78626													236	-1.77291	-1.50379	-2.00451
235.9	-4.65787	-1.51818	-4.83206													235.9	-1.79421	-1.51818	-2.02369
235.8	-4.76492	-1.52353	-4.84909													235.8	-1.81347	-1.52353	-2.03083
235.7	-4.88188	-1.52547	-4.85527													235.7	-1.83344	-1.52547	-2.03341
235.6	-4.94564	-1.52795	-4.86316													235.6	-1.84791	-1.52795	-2.03672
235.5	-5.06266	-1.5309	-4.87255													235.5	-1.85823	-1.5309	-2.04065
235.4	-5.13965	-1.52926	-4.86733													235.4	-1.86731	-1.52926	-2.03846
235.3	-5.2908	-1.5287	-4.86555													235.3	-1.87655	-1.5287	-2.03772
235.2	-5.37485	-1.53073	-4.87201													235.2	-1.89031	-1.53073	-2.04042
235.1	-5.4082	-1.5336	-4.88114													235.1	-1.91496	-1.5336	-2.04425
235	-5.50892	-1.54492	-4.91717													235	-1.94552	-1.54492	-2.05934
234.9	-5.60454	-1.5509	-4.9362													234.9	-1.9786	-1.5509	-2.06731
234.8	-5.69839	-1.57157	-5.00199													234.8	-2.01558	-1.57157	-2.09486
234.7	-5.73821	-1.58906	-5.05766													234.7	-2.05242	-1.58906	-2.11818
234.6	-5.79885	-1.61231	-5.13166													234.6	-2.08674	-1.61231	-2.14917
234.5	-5.90145	-1.63499	-5.20385													234.5	-2.11881	-1.63499	-2.1794
234.4	-5.89224	-1.65953	-5.28195													234.4	-2.1544	-1.65953	-2.21211
234.3	-5.98476	-1.6896	-5.37766													234.3	-2.19109	-1.6896	-2.25219
234.2	-6.05875	-1.72131	-5.47859													234.2	-2.22941	-1.72131	-2.29446
234.1	-6.13936	-1.75889	-5.5982													234.1	-2.27226	-1.75889	-2.34455
234	-6.24194	-1.80201	-5.73544													234	-2.31807	-1.80201	-2.40203
233.9	-6.30234	-1.84341	-5.86721													233.9	-2.37001	-1.84341	-2.45722
233.8	-6.3138	-1.88842	-6.01046													233.8	-2.42565	-1.88842	-2.51721
233.7	-6.35681	-1.93308	-6.15261													233.7	-2.48271	-1.93308	-2.57675
233.6	-6.42346	-1.98107	-6.30535													233.6	-2.53992	-1.98107	-2.64071
233.5	-6.60324	-2.02867	-6.45685													233.5	-2.59332	-2.02867	-2.70416
233.4	-6.6513	-2.07371	-6.6002													233.4	-2.65004	-2.07371	-2.7642
233.3	-6.81632	-2.11704	-6.73811													233.3	-2.70662	-2.11704	-2.82196
233.2	-6.95666	-2.16583	-6.8934													233.2	-2.76517	-2.16583	-2.887
233.1	-7.04905	-2.20666	-7.02336													233.1	-2.82069	-2.20666	-2.94142
233	-7.19988	-2.24966	-7.16022													233	-2.87492	-2.24966	-2.99874
232.9	-7.22932	-2.28854	-7.28397													232.9	-2.92775	-2.28854	-3.05056
232.8	-7.3394	-2.32473	-7.39915													232.8	-2.98229	-2.32473	-3.0988
232.7	-7.40379	-2.3599	-7.51109													232.7	-3.03378	-2.3599	-3.14569
232.6	-7.62981	-2.39263	-7.61526													232.6	-3.08067	-2.39263	-3.18931
232.5	-7.75404	-2.42682	-7.72408													232.5	-3.13049	-2.42682	-3.23489
232.4	-7.88828	-2.45615	-7.81743													232.4	-3.17556	-2.45615	-3.27398
232.3	-7.97302	-2.47797	-7.88688													232.3	-3.21805	-2.47797	-3.30307
232.2	-8.04961	-2.50899	-7.98561													232.2	-3.25393	-2.50899	-3.34442
232.1	-8.07837	-2.53491	-8.06811													232.1	-3.28885	-2.53491	-3.37897
232	-8.2229	-2.56161	-8.15309													232	-3.32924	-2.56161	-3.41456
231.9	-8.31887	-2.59225	-8.25061													231.9	-3.37054	-2.59225	-3.4554
231.8	-8.36451	-2.62456	-8.35345													231.8	-3.41458	-2.62456	-3.49847
231.7	-8.5115	-2.65729	-8.45762													231.7	-3.45162	-2.65729	-3.5421
231.6	-8.59232	-2.68765	-8.55425													231.6	-3.4898	-2.68765	-3.58257
231.5	-8.61683	-2.71313	-8.63535													231.5	-3.52847	-2.71313	-3.61653
231.4	-8.76086	-2.73518	-8.70553													231.4	-3.56339	-2.73518	-3.64592
231.3	-8.93077	-2.75872	-8.78045													231.3	-3.59867	-2.75872	-3.6773
231.2	-9.0278	-2.78437	-8.86209													231.2	-3.63606	-2.78437	-3.71149
231.1	-9.1749	-2.81311	-8.95357													231.1	-3.681	-2.81311	-3.7498
231	-9.28755	-2.84499	-9.05503													231	-3.73344	-2.84499	-3.7923
230.9	-9.43002	-2.88007	-9.16669													230.9	-3.78773	-2.88007	-3.83906
230.8	-9.61032	-2.91573	-9.28019													230.8	-3.84431	-2.91573	-3.88659
230.7	-9.67833	-2.95262	-9.3976													230.7	-3.90213	-2.95262	-3.93577
230.6	-9.8225	-2.9978	-9.5414													230.6	-3.96208	-2.9978	-3.99599
230.5	-9.94788	-3.02907	-9.64092													230.5	-4.02422	-3.02907	-4.03767
230.4	-10.0527	-3.0629	-9.7486													230.4	-4.08302	-3.0629	-4.08277
230.3	-10.3236	-3.09818	-9.86089													230.3	-4.13411	-3.09818	-4.12979
230.2	-10.4407	-3.12176	-9.93594													230.2	-4.18685	-3.12176	-4.16123
230.1	-10.5893	-3.14546	-10.0114													230.1	-4.24026	-3.14546	-4.19282
230	-10.6605	-3.17211	-10.0962													230	-4.29112	-3.17211	-4.22834
229.9	-10.7601	-3.20457	-10.1995													229.9	-4.34282	-3.20457	-4.27161
229.8	-10.9674	-3.24128	-10.3163													229.8	-4.39561	-3.24128	-4.32054
229.7	-11.0808	-3.28495	-10.4553													229.7	-4.4536	-3.28495	-4.37875
229.6	-11.1476	-3.32192	-10.573													229.6	-4.51706	-3.32192	-4.42803
229.5	-11.2395	-3.35696	-10.6845													229.5	-4.58591	-3.35696	-4.47474
229.4	-11.3424	-3.39449	-10.804													229.4	-4.64767	-3.39449	-4.52477
229.3	-11.4373	-3.42619	-10.9049													229.3	-4.70525	-3.42619	-4.56702
229.2	-11.47	-3.45352	-10.9919													229.2	-4.76231	-3.45352	-4.60345
229.1	-11.6551	-3.4831	-11.086													229.1	-4.81329	-3.4831	-4.64288
229	-11.7276	-3.51543	-11.1889													229	-4.86941	-3.51543	-4.68598
228.9	-11.8212	-3.54621	-11.2869													228.9	-4.92569	-3.54621	-4.72701
228.8	-11.943	-3.58332	-11.405													228.8	-4.98468	-3.58332	-4.77647
228.7	-12.0711	-3.62206	-11.5283													228.7	-5.04567	-3.62206	-4.82811
228.6	-12.0841	-3.66653	-11.6698													228.6	-5.11392	-3.66653	-4.88739
228.5	-12.205	-3.71555	-11.8259													228.5	-5.17676	-3.71555	-4.95273
228.4	-12.3122	-3.76517	-11.9838													228.4	-5.23982	-3.76517	-5.01887
228.3	-12.3908	-3.8098	-12.1258													228.3	-5.30302	-3.8098	-5.07836
228.2	-12.5399	-3.85289	-12.263													228.2	-5.35549	-3.85289	-5.1358
228.1	-12.6872	-3.89262	-12.3894													228.1	-5.40775	-3.89262	-5.18876
228	-12.8052	-3.93329	-12.5189													228	-5.45811	-3.93329	-5.24297
227.9	-12.9467	-3.982	-12.6739													227.9	-5.50017	-3.982	-5.3079
227.8	-13.058	-4.03127	-12.8307													227.8	-5.53678	-4.03127	-5.37358
227.7	-13.1364	-4.08118	-12.9896													227.7	-5.57491	-4.08118	-5.44011
227.6	-13.326	-4.13375	-13.1569													227.6	-5.61013	-4.13375	-5.51018
227.5	-13.4357	-4.18761	-13.3283													227.5	-5.64442	-4.18761	-5.58198
227.4	-13.5283	-4.2389	-13.4916													227.4	-5.68338	-4.2389	-5.65034
227.3	-13.66	-4.28396	-13.635													227.3	-5.71769	-4.28396	-5.71041
227.2	-13.7587	-4.3291	-13.7787													227.2	-5.74756	-4.3291	-5.77058
227.1	-13.7885	-4.37529	-13.9257													227.1	-5.77469	-4.37529	-5.83215
227	-13.866	-4.41243	-14.0439													227	-5.80398	-4.41243	-5.88165
226.9	-13.979	-4.44721	-14.1546													226.9	-5.82705	-4.44721	-5.92802
226.8	-14.0756	-4.48402	-14.2717													226.8	-5.85415	-4.48402	-5.97708
226.7	-14.1628	-4.51702	-14.3768													226.7	-5.88218	-4.51702	-6.02107
226.6	-14.2587	-4.54626	-14.4698													226.6	-5.91401	-4.54626	-6.06005
226.5	-14.3135	-4.56978	-14.5447													226.5	-5.95605	-4.56978	-6.0914
226.4	-14.3147	-4.59355	-14.6204													226.4	-5.99533	-4.59355	-6.12308
226.3	-14.3589	-4.61168	-14.6781													226.3	-6.03628	-4.61168	-6.14725
226.2	-14.4375	-4.62454	-14.719													226.2	-6.08375	-4.62454	-6.16439
226.1	-14.51	-4.64175	-14.7738													226.1	-6.12873	-4.64175	-6.18733
226	-14.6099	-4.66215	-14.8387													226	-6.168	-4.66215	-6.21452
225.9	-14.6697	-4.68078	-14.898													225.9	-6.21231	-4.68078	-6.23936
225.8	-14.7466	-4.70143	-14.9637													225.8	-6.25502	-4.70143	-6.26688
225.7	-14.7438	-4.72294	-15.0322													225.7	-6.29134	-4.72294	-6.29556
225.6	-14.8677	-4.75234	-15.1257													225.6	-6.32429	-4.75234	-6.33475
225.5	-14.9535	-4.7749	-15.1976													225.5	-6.36074	-4.7749	-6.36482
225.4	-15.0935	-4.79759	-15.2698													225.4	-6.39428	-4.79759	-6.39506
225.3	-15.145	-4.82989	-15.3726													225.3	-6.42532	-4.82989	-6.43812
225.2	-15.1677	-4.85736	-15.46													225.2	-6.46129	-4.85736	-6.47473
225.1	-15.3165	-4.88094	-15.5351													225.1	-6.49701	-4.88094	-6.50617
225	-15.3861	-4.90889	-15.624													225	-6.53178	-4.90889	-6.54342
224.9	-15.4493	-4.94525	-15.7397													224.9	-6.56481	-4.94525	-6.59189
224.8	-15.4897	-4.98828	-15.8767													224.8	-6.59305	-4.98828	-6.64925
224.7	-15.6134	-5.03271	-16.0181													224.7	-6.62033	-5.03271	-6.70847
224.6	-15.6432	-5.07464	-16.1516													224.6	-6.64577	-5.07464	-6.76436
224.5	-15.6123	-5.11433	-16.2779													224.5	-6.6667	-5.11433	-6.81727
224.4	-15.6817	-5.14476	-16.3747													224.4	-6.6949	-5.14476	-6.85783
224.3	-15.7156	-5.16955	-16.4536													224.3	-6.72836	-5.16955	-6.89088
224.2	-15.7754	-5.19615	-16.5383													224.2	-6.75499	-5.19615	-6.92633
224.1	-15.8714	-5.22096	-16.6173													224.1	-6.78184	-5.22096	-6.9594
224	-15.8983	-5.2376	-16.6702													224	-6.80643	-5.2376	-6.98158
223.9	-15.8942	-5.25465	-16.7245													223.9	-6.83411	-5.25465	-7.00431
223.8	-15.921	-5.27422	-16.7868													223.8	-6.85711	-5.27422	-7.0304
223.7	-16.0407	-5.29491	-16.8526													223.7	-6.87973	-5.29491	-7.05798
223.6	-16.0783	-5.31017	-16.9012													223.6	-6.90296	-5.31017	-7.07832
223.5	-16.0938	-5.32879	-16.9605													223.5	-6.92305	-5.32879	-7.10314
223.4	-16.0402	-5.34738	-17.0196													223.4	-6.93851	-5.34738	-7.12792
223.3	-16.0811	-5.36277	-17.0686													223.3	-6.95168	-5.36277	-7.14843
223.2	-16.0603	-5.37105	-17.095													223.2	-6.96271	-5.37105	-7.15947
223.1	-16.0973	-5.36965	-17.0905													223.1	-6.97078	-5.36965	-7.1576
223	-16.1441	-5.36975	-17.0908													223	-6.98371	-5.36975	-7.15774
222.9	-16.1732	-5.37462	-17.1063													222.9	-6.99334	-5.37462	-7.16423
222.8	-16.1877	-5.38458	-17.138													222.8	-7.00151	-5.38458	-7.17751
222.7	-16.1705	-5.39558	-17.1731													222.7	-7.00579	-5.39558	-7.19217
222.6	-16.2776	-5.40383	-17.1993													222.6	-7.01289	-5.40383	-7.20317
222.5	-16.2579	-5.4089	-17.2154													222.5	-7.02081	-5.4089	-7.20992
222.4	-16.3171	-5.41416	-17.2322													222.4	-7.03201	-5.41416	-7.21693
222.3	-16.3833	-5.42969	-17.2816													222.3	-7.05302	-5.42969	-7.23764
222.2	-16.4118	-5.44119	-17.3182													222.2	-7.06554	-5.44119	-7.25296
222.1	-16.386	-5.45164	-17.3515													222.1	-7.07711	-5.45164	-7.26689
222	-16.3408	-5.45819	-17.3723													222	-7.08748	-5.45819	-7.27563
221.9	-16.3526	-5.4666	-17.3991													221.9	-7.09686	-5.4666	-7.28684
221.8	-16.4226	-5.46823	-17.4043													221.8	-7.10582	-5.46823	-7.28901
221.7	-16.4511	-5.47083	-17.4126													221.7	-7.11958	-5.47083	-7.29247
221.6	-16.5029	-5.47119	-17.4137													221.6	-7.12971	-5.47119	-7.29295
221.5	-16.5101	-5.47562	-17.4278													221.5	-7.13684	-5.47562	-7.29886
221.4	-16.5026	-5.48372	-17.4536													221.4	-7.14153	-5.48372	-7.30966
221.3	-16.4443	-5.48815	-17.4677													221.3	-7.14549	-5.48815	-7.31556
221.2	-16.4543	-5.48882	-17.4698													221.2	-7.14796	-5.48882	-7.31645
221.1	-16.5072	-5.49029	-17.4745													221.1	-7.15256	-5.49029	-7.31841
221	-16.4728	-5.49254	-17.4817													221	-7.15315	-5.49254	-7.32141
220.9	-16.4342	-5.49612	-17.4931													220.9	-7.15145	-5.49612	-7.32619
220.8	-16.3881	-5.49711	-17.4962													220.8	-7.14681	-5.49711	-7.3275
220.7	-16.257	-5.49233	-17.481													220.7	-7.13722	-5.49233	-7.32113
220.6	-16.2486	-5.48176	-17.4473													220.6	-7.12441	-5.48176	-7.30704
220.5	-16.2807	-5.47023	-17.4106													220.5	-7.12476	-5.47023	-7.29167
220.4	-16.2644	-5.46079	-17.3806													220.4	-7.12967	-5.46079	-7.27909
220.3	-16.3917	-5.45145	-17.3509													220.3	-7.13649	-5.45145	-7.26664
220.2	-16.3827	-5.44605	-17.3337													220.2	-7.13691	-5.44605	-7.25944
220.1	-16.408	-5.44508	-17.3306													220.1	-7.13636	-5.44508	-7.25815
220	-16.4112	-5.4425	-17.3224													220	-7.1379	-5.4425	-7.25471
219.9	-16.3801	-5.44398	-17.3271													219.9	-7.14496	-5.44398	-7.25668
219.8	-16.4185	-5.44332	-17.325													219.8	-7.15499	-5.44332	-7.2558
219.7	-16.4303	-5.44607	-17.3338													219.7	-7.16962	-5.44607	-7.25947
219.6	-16.462	-5.45152	-17.3511													219.6	-7.17976	-5.45152	-7.26673
219.5	-16.4641	-5.4596	-17.3768													219.5	-7.18879	-5.4596	-7.27751
219.4	-16.4667	-5.46753	-17.4021													219.4	-7.19541	-5.46753	-7.28808
219.3	-16.3813	-5.47856	-17.4372													219.3	-7.19978	-5.47856	-7.30278
219.2	-16.3694	-5.48497	-17.4576													219.2	-7.20068	-5.48497	-7.31132
219.1	-16.4144	-5.49524	-17.4902													219.1	-7.20427	-5.49524	-7.32501
219	-16.4285	-5.50994	-17.537													219	-7.20686	-5.50994	-7.34461
218.9	-16.4665	-5.5235	-17.5802													218.9	-7.202	-5.5235	-7.36268
218.8	-16.4685	-5.53344	-17.6118													218.8	-7.18953	-5.53344	-7.37593
218.7	-16.4527	-5.54084	-17.6354													218.7	-7.17591	-5.54084	-7.3858
218.6	-16.3879	-5.54599	-17.6518													218.6	-7.15824	-5.54599	-7.39266
218.5	-16.3353	-5.54347	-17.6438													218.5	-7.14304	-5.54347	-7.3893
218.4	-16.3391	-5.53604	-17.6201													218.4	-7.12003	-5.53604	-7.3794
218.3	-16.2574	-5.53179	-17.6066													218.3	-7.09037	-5.53179	-7.37373
218.2	-16.3295	-5.51947	-17.5674													218.2	-7.05795	-5.51947	-7.35731
218.1	-16.294	-5.51047	-17.5387													218.1	-7.01935	-5.51047	-7.34531
218	-16.3604	-5.49358	-17.485													218	-6.98029	-5.49358	-7.3228
217.9	-16.3685	-5.4748	-17.4252													217.9	-6.9387	-5.4748	-7.29777
217.8	-16.3981	-5.45673	-17.3677													217.8	-6.90127	-5.45673	-7.27368
217.7	-16.4934	-5.43126	-17.2866													217.7	-6.8625	-5.43126	-7.23973
217.6	-16.4366	-5.40692	-17.2091													217.6	-6.82691	-5.40692	-7.20728
217.5	-16.4291	-5.38611	-17.1429													217.5	-6.79323	-5.38611	-7.17954
217.4	-16.3787	-5.36433	-17.0736													217.4	-6.76202	-5.36433	-7.15051
217.3	-16.338	-5.34598	-17.0152													217.3	-6.72868	-5.34598	-7.12605
217.2	-16.2919	-5.3282	-16.9586													217.2	-6.69672	-5.3282	-7.10235
217.1	-16.2571	-5.31162	-16.9058													217.1	-6.66167	-5.31162	-7.08025
217	-16.2181	-5.29408	-16.85													217	-6.62454	-5.29408	-7.05687
216.9	-16.2081	-5.27767	-16.7978													216.9	-6.59322	-5.27767	-7.035
216.8	-16.1556	-5.26977	-16.7726													216.8	-6.55835	-5.26977	-7.02447
216.7	-16.1614	-5.26721	-16.7645													216.7	-6.53285	-5.26721	-7.02105
216.6	-16.1647	-5.26144	-16.7461													216.6	-6.50842	-5.26144	-7.01336
216.5	-16.1218	-5.25727	-16.7328													216.5	-6.48887	-5.25727	-7.0078
216.4	-16.0538	-5.25186	-16.7156													216.4	-6.47913	-5.25186	-7.00059
216.3	-16.06	-5.24957	-16.7083													216.3	-6.47056	-5.24957	-6.99754
216.2	-15.9554	-5.24832	-16.7044													216.2	-6.46171	-5.24832	-6.99587
216.1	-15.907	-5.24105	-16.6812													216.1	-6.45396	-5.24105	-6.98618
216	-15.8268	-5.23719	-16.6689													216	-6.44192	-5.23719	-6.98104
215.9	-15.8867	-5.24001	-16.6779													215.9	-6.43115	-5.24001	-6.9848
215.8	-15.8511	-5.23921	-16.6754													215.8	-6.41906	-5.23921	-6.98373
215.7	-15.894	-5.24728	-16.701													215.7	-6.40419	-5.24728	-6.99449
215.6	-15.9187	-5.24715	-16.7006													215.6	-6.39874	-5.24715	-6.99431
215.5	-15.9326	-5.25091	-16.7126													215.5	-6.39823	-5.25091	-6.99933
215.4	-15.9319	-5.25748	-16.7335													215.4	-6.4015	-5.25748	-7.00808
215.3	-16.0318	-5.26588	-16.7602													215.3	-6.40906	-5.26588	-7.01928
215.2	-15.9884	-5.27812	-16.7992													215.2	-6.41125	-5.27812	-7.0356
215.1	-16.009	-5.28119	-16.809													215.1	-6.42386	-5.28119	-7.03969
215	-15.9926	-5.28258	-16.8134													215	-6.43763	-5.28258	-7.04154
214.9	-15.9587	-5.28733	-16.8285													214.9	-6.45456	-5.28733	-7.04787
214.8	-15.9809	-5.29407	-16.85													214.8	-6.4606	-5.29407	-7.05686
214.7	-16.0253	-5.30129	-16.8729													214.7	-6.45934	-5.30129	-7.06648
214.6	-16.0702	-5.30971	-16.8997													214.6	-6.45258	-5.30971	-7.07771
214.5	-16.1306	-5.31169	-16.906													214.5	-6.45083	-5.31169	-7.08034
214.4	-16.1798	-5.31565	-16.9187													214.4	-6.45093	-5.31565	-7.08562
214.3	-16.2281	-5.32001	-16.9325													214.3	-6.46047	-5.32001	-7.09144
214.2	-16.2014	-5.30927	-16.8983													214.2	-6.46845	-5.30927	-7.07712
214.1	-16.2587	-5.30277	-16.8777													214.1	-6.47096	-5.30277	-7.06845
214	-16.1693	-5.2849	-16.8208													214	-6.4725	-5.2849	-7.04463
213.9	-16.1998	-5.26876	-16.7694													213.9	-6.46434	-5.26876	-7.02312
213.8	-16.2027	-5.2444	-16.6919													213.8	-6.45358	-5.2444	-6.99065
213.7	-16.1456	-5.21304	-16.5921													213.7	-6.44474	-5.21304	-6.94885
213.6	-16.2142	-5.18115	-16.4906													213.6	-6.43002	-5.18115	-6.90634
213.5	-16.2205	-5.14788	-16.3847													213.5	-6.42121	-5.14788	-6.86199
213.4	-16.1201	-5.11751	-16.288													213.4	-6.40678	-5.11751	-6.82151
213.3	-16.1238	-5.09078	-16.2029													213.3	-6.38782	-5.09078	-6.78588
213.2	-16.1097	-5.06249	-16.1129													213.2	-6.3676	-5.06249	-6.74817
213.1	-15.9945	-5.0306	-16.0114													213.1	-6.35501	-5.0306	-6.70566
213	-15.9945	-4.99513	-15.8985													213	-6.3532	-4.99513	-6.65838
212.9	-16.0111	-4.96288	-15.7959													212.9	-6.35665	-4.96288	-6.61539
212.8	-15.9997	-4.93645	-15.7117													212.8	-6.35978	-4.93645	-6.58016
212.7	-15.9327	-4.91108	-15.631													212.7	-6.3617	-4.91108	-6.54634
212.6	-15.9712	-4.88903	-15.5608													212.6	-6.36196	-4.88903	-6.51695
212.5	-15.9614	-4.8701	-15.5006													212.5	-6.36998	-4.8701	-6.49172
212.4	-15.9362	-4.85194	-15.4428													212.4	-6.37872	-4.85194	-6.46751
212.3	-15.9889	-4.83727	-15.3961													212.3	-6.38936	-4.83727	-6.44796
212.2	-15.9348	-4.82824	-15.3673													212.2	-6.407	-4.82824	-6.43592
212.1	-16.0253	-4.83084	-15.3756													212.1	-6.42494	-4.83084	-6.43938
212	-16.0225	-4.84404	-15.4176													212	-6.43962	-4.84404	-6.45698
211.9	-16.0831	-4.86119	-15.4722													211.9	-6.4587	-4.86119	-6.47984
211.8	-16.1067	-4.87255	-15.5084													211.8	-6.47183	-4.87255	-6.49498
211.7	-16.1537	-4.88349	-15.5432													211.7	-6.48724	-4.88349	-6.50957
211.6	-16.157	-4.89566	-15.5819													211.6	-6.50806	-4.89566	-6.52579
211.5	-16.2002	-4.90125	-15.5997													211.5	-6.52231	-4.90125	-6.53324
211.4	-16.17	-4.91274	-15.6363													211.4	-6.53387	-4.91274	-6.54855
211.3	-16.1551	-4.93091	-15.6941													211.3	-6.53562	-4.93091	-6.57277
211.2	-16.1444	-4.94978	-15.7542													211.2	-6.53214	-4.94978	-6.59793
211.1	-16.1384	-4.96608	-15.806													211.1	-6.52427	-4.96608	-6.61966
211	-16.206	-4.98127	-15.8544													211	-6.51539	-4.98127	-6.6399
210.9	-16.0933	-4.99677	-15.9037													210.9	-6.50644	-4.99677	-6.66056
210.8	-16.2221	-5.014	-15.9586													210.8	-6.48848	-5.014	-6.68353
210.7	-16.1791	-5.03639	-16.0298													210.7	-6.48082	-5.03639	-6.71338
210.6	-16.1139	-5.05957	-16.1036													210.6	-6.47738	-5.05957	-6.74428
210.5	-16.0568	-5.07887	-16.165													210.5	-6.46824	-5.07887	-6.77
210.4	-16.0509	-5.09063	-16.2025													210.4	-6.45934	-5.09063	-6.78568
210.3	-16.0572	-5.09738	-16.2239													210.3	-6.44843	-5.09738	-6.79468
210.2	-16.0051	-5.1024	-16.2399													210.2	-6.43974	-5.1024	-6.80137
210.1	-16.0063	-5.11182	-16.2699													210.1	-6.4344	-5.11182	-6.81392
210	-16.0192	-5.1222	-16.3029													210	-6.43045	-5.1222	-6.82776
209.9	-16.1087	-5.13953	-16.3581													209.9	-6.42759	-5.13953	-6.85086
209.8	-16.22	-5.16703	-16.4456													209.8	-6.43412	-5.16703	-6.88752
209.7	-16.348	-5.18866	-16.5145													209.7	-6.44337	-5.18866	-6.91635
209.6	-16.4257	-5.2044	-16.5646													209.6	-6.45771	-5.2044	-6.93733
209.5	-16.3461	-5.21504	-16.5984													209.5	-6.476	-5.21504	-6.95151
209.4	-16.3891	-5.23189	-16.6521													209.4	-6.49351	-5.23189	-6.97397
209.3	-16.3901	-5.24715	-16.7006													209.3	-6.50878	-5.24715	-6.99431
209.2	-16.3708	-5.26183	-16.7474													209.2	-6.51984	-5.26183	-7.01388
209.1	-16.3831	-5.27153	-16.7782													209.1	-6.53012	-5.27153	-7.02681
209	-16.502	-5.2743	-16.787													209	-6.53218	-5.2743	-7.0305
208.9	-16.5912	-5.27629	-16.7934													208.9	-6.52907	-5.27629	-7.03316
208.8	-16.5379	-5.27979	-16.8045													208.8	-6.53377	-5.27979	-7.03782
208.7	-16.4803	-5.28518	-16.8217													208.7	-6.53977	-5.28518	-7.04501
208.6	-16.3405	-5.28635	-16.8254													208.6	-6.55211	-5.28635	-7.04657
208.5	-16.3093	-5.28471	-16.8202													208.5	-6.55276	-5.28471	-7.04438
208.4	-16.2139	-5.28121	-16.809													208.4	-6.55088	-5.28121	-7.03972
208.3	-16.0988	-5.2733	-16.7839													208.3	-6.54131	-5.2733	-7.02917
208.2	-16.0137	-5.25649	-16.7304													208.2	-6.52707	-5.25649	-7.00676
208.1	-15.9576	-5.23699	-16.6683													208.1	-6.49946	-5.23699	-6.98077
208	-15.8611	-5.22217	-16.6211													208	-6.46987	-5.22217	-6.96102
207.9	-15.7854	-5.20535	-16.5676													207.9	-6.43868	-5.20535	-6.9386
207.8	-15.7435	-5.1884	-16.5136													207.8	-6.40205	-5.1884	-6.916
207.7	-15.5601	-5.16757	-16.4473													207.7	-6.36173	-5.16757	-6.88824
207.6	-15.2972	-5.14962	-16.3902													207.6	-6.32099	-5.14962	-6.86431
207.5	-15.1744	-5.12915	-16.3251													207.5	-6.27626	-5.12915	-6.83702
207.4	-15.0307	-5.1106	-16.266													207.4	-6.23048	-5.1106	-6.8123
207.3	-14.86	-5.09268	-16.209													207.3	-6.18594	-5.09268	-6.78841
207.2	-14.653	-5.06726	-16.1281													207.2	-6.13443	-5.06726	-6.75453
207.1	-14.5643	-5.03354	-16.0208													207.1	-6.07277	-5.03354	-6.70958
207	-14.2603	-4.99562	-15.9001													207	-6.0014	-4.99562	-6.65903
206.9	-14.2411	-4.95846	-15.7818													206.9	-5.92403	-4.95846	-6.6095
206.8	-14.0054	-4.92125	-15.6634													206.8	-5.8527	-4.92125	-6.5599
206.7	-13.7568	-4.88367	-15.5437													206.7	-5.77575	-4.88367	-6.50981
206.6	-13.4101	-4.8427	-15.4133													206.6	-5.69345	-4.8427	-6.45519
206.5	-13.049	-4.79714	-15.2683													206.5	-5.61017	-4.79714	-6.39446
206.4	-12.8851	-4.74403	-15.0993													206.4	-5.53387	-4.74403	-6.32367
206.3	-12.5912	-4.68725	-14.9186													206.3	-5.45291	-4.68725	-6.24798
206.2	-12.2893	-4.62962	-14.7352													206.2	-5.372	-4.62962	-6.17116
206.1	-12.0992	-4.56254	-14.5217													206.1	-5.2939	-4.56254	-6.08175
206	-12.0115	-4.49342	-14.3017													206	-5.21486	-4.49342	-5.98961
205.9	-11.7902	-4.41839	-14.0629													205.9	-5.13777	-4.41839	-5.8896
205.8	-11.5052	-4.34176	-13.819													205.8	-5.06228	-4.34176	-5.78745
205.7	-11.075	-4.26324	-13.569													205.7	-4.98235	-4.26324	-5.68279
205.6	-10.6685	-4.18342	-13.315													205.6	-4.89625	-4.18342	-5.57639
205.5	-10.4943	-4.10759	-13.0736													205.5	-4.81106	-4.10759	-5.47531
205.4	-10.3494	-4.03291	-12.8359													205.4	-4.73378	-4.03291	-5.37576
205.3	-9.94948	-3.95902	-12.6008													205.3	-4.66078	-3.95902	-5.27727
205.2	-9.76915	-3.88264	-12.3577													205.2	-4.58174	-3.88264	-5.17546
205.1	-9.41341	-3.8054	-12.1118													205.1	-4.49204	-3.8054	-5.0725
205	-9.35794	-3.72359	-11.8514													205	-4.40197	-3.72359	-4.96345
204.9	-9.06229	-3.64405	-11.5983													204.9	-4.31988	-3.64405	-4.85742
204.8	-8.67405	-3.55928	-11.3285													204.8	-4.23389	-3.55928	-4.74443
204.7	-8.42908	-3.47812	-11.0702													204.7	-4.13081	-3.47812	-4.63624
204.6	-8.32725	-3.3964	-10.8101													204.6	-4.02484	-3.3964	-4.52731
204.5	-7.93074	-3.31274	-10.5438													204.5	-3.90099	-3.31274	-4.4158
204.4	-7.43317	-3.23252	-10.2885													204.4	-3.77223	-3.23252	-4.30887
204.3	-7.00698	-3.146	-10.0131													204.3	-3.63903	-3.146	-4.19354
204.2	-6.69176	-3.06049	-9.74093													204.2	-3.49917	-3.06049	-4.07955
204.1	-6.28391	-2.97301	-9.4625													204.1	-3.35461	-2.97301	-3.96295
204	-6.17804	-2.87767	-9.15905													204	-3.21051	-2.87767	-3.83586
203.9	-5.89187	-2.77921	-8.84567													203.9	-3.06723	-2.77921	-3.70461
203.8	-5.48437	-2.68159	-8.53496													203.8	-2.92136	-2.68159	-3.57449
203.7	-4.92775	-2.58548	-8.22907													203.7	-2.76156	-2.58548	-3.44638
203.6	-4.6115	-2.48461	-7.90802													203.6	-2.59366	-2.48461	-3.31192
203.5	-4.23471	-2.3862	-7.5948													203.5	-2.43014	-2.3862	-3.18074
203.4	-3.92149	-2.28647	-7.27738													203.4	-2.27666	-2.28647	-3.04781
203.3	-3.41392	-2.18414	-6.95168													203.3	-2.12773	-2.18414	-2.9114
203.2	-2.98241	-2.09027	-6.65291													203.2	-1.9689	-2.09027	-2.78628
203.1	-2.63753	-1.99758	-6.3579													203.1	-1.80576	-1.99758	-2.66272
203	-2.2294	-1.90385	-6.05957													203	-1.6587	-1.90385	-2.53778
202.9	-1.778	-1.80801	-5.75453													202.9	-1.51125	-1.80801	-2.41003
202.8	-1.35903	-1.71448	-5.45685													202.8	-1.37454	-1.71448	-2.28536
202.7	-1.07884	-1.61917	-5.15349													202.7	-1.23797	-1.61917	-2.15831
202.6	-0.80452	-1.53073	-4.87201													202.6	-1.10829	-1.53073	-2.04042
202.5	-0.38315	-1.43947	-4.58155													202.5	-0.978327	-1.43947	-1.91878
202.4	0.0475882	-1.34297	-4.2744													202.4	-0.852196	-1.34297	-1.79014
202.3	0.487892	-1.25747	-4.00228													202.3	-0.723895	-1.25747	-1.67617
202.2	0.899148	-1.16962	-3.72267													202.2	-0.589093	-1.16962	-1.55907
202.1	1.17077	-1.07309	-3.41543													202.1	-0.453409	-1.07309	-1.4304
202	1.51613	-0.970384	-3.08854													202	-0.31596	-0.970384	-1.2935
201.9	1.86067	-0.873629	-2.78059													201.9	-0.184554	-0.873629	-1.16452
201.8	2.25155	-0.762045	-2.42544													201.8	-0.042785	-0.762045	-1.01579
201.7	2.64342	-0.641621	-2.04215													201.7	0.104501	-0.641621	-0.855264
201.6	3.00319	-0.518682	-1.65086													201.6	0.255922	-0.518682	-0.69139
201.5	3.49362	-0.386911	-1.23146													201.5	0.399041	-0.386911	-0.515742
201.4	4.00549	-0.249091	-0.792807													201.4	0.53775	-0.249091	-0.332032
201.3	4.58132	-0.106588	-0.339248													201.3	0.681499	-0.106588	-0.142079
201.2	4.97902	0.0389554	0.123987													201.2	0.829734	0.0389554	0.0519265
201.1	5.37256	0.187899	0.598045													201.1	0.978015	0.187899	0.250464
201	5.95494	0.341434	1.08672													201	1.13666	0.341434	0.455123
200.9	6.44995	0.505143	1.60777													200.9	1.30016	0.505143	0.673342
200.8	6.67062	0.671841	2.13834													200.8	1.46604	0.671841	0.895547
200.7	7.04903	0.837954	2.66704													200.7	1.63434	0.837954	1.11697
200.6	7.61579	1.01538	3.23175													200.6	1.8092	1.01538	1.35348
200.5	8.15772	1.1893	3.7853													200.5	1.97422	1.1893	1.58531
200.4	8.66988	1.36992	4.36018													200.4	2.14268	1.36992	1.82607
200.3	9.27771	1.55147	4.93802													200.3	2.31054	1.55147	2.06807
200.2	9.77216	1.73461	5.52092													200.2	2.49262	1.73461	2.31219
200.1	10.2196	1.90999	6.07912													200.1	2.67607	1.90999	2.54597
200	10.8066	2.09097	6.65514													200	2.87129	2.09097	2.78721
199.9	11.2987	2.26596	7.2121													199.9	3.07724	2.26596	3.02047
199.8	11.8966	2.44145	7.77065													199.8	3.29355	2.44145	3.25439
199.7	12.1683	2.60946	8.30539													199.7	3.51378	2.60946	3.47834
199.6	12.5286	2.77636	8.8366													199.6	3.74312	2.77636	3.70082
199.5	13.0483	2.95207	9.39585													199.5	3.9769	2.95207	3.93503
199.4	13.5811	3.125	9.94625													199.4	4.22472	3.125	4.16554
199.3	14.159	3.28746	10.4633													199.3	4.47542	3.28746	4.3821
199.2	14.9207	3.44572	10.967													199.2	4.72657	3.44572	4.59306
199.1	15.48	3.60071	11.4603													199.1	4.98066	3.60071	4.79965
199	15.7965	3.75661	11.9565													199	5.23514	3.75661	5.00746
198.9	16.1673	3.90238	12.4205													198.9	5.48306	3.90238	5.20177
198.8	16.614	4.05581	12.9088													198.8	5.74395	4.05581	5.40629
198.7	17.3825	4.20315	13.3778													198.7	5.98728	4.20315	5.60269
198.6	17.8545	4.35996	13.8769													198.6	6.23577	4.35996	5.81171
198.5	18.5876	4.51909	14.3834													198.5	6.47506	4.51909	6.02383
198.4	18.9187	4.68606	14.9148													198.4	6.70646	4.68606	6.2464
198.3	19.3297	4.8389	15.4013													198.3	6.92636	4.8389	6.45013
198.2	19.9583	5.00022	15.9147													198.2	7.14931	5.00022	6.66516
198.1	20.4943	5.16125	16.4272													198.1	7.37119	5.16125	6.87981
198	21.155	5.32829	16.9589													198	7.59725	5.32829	7.10247
197.9	21.2346	5.50209	17.5121													197.9	7.81163	5.50209	7.33414
197.8	21.8374	5.66812	18.0405													197.8	8.02679	5.66812	7.55546
197.7	22.3121	5.83947	18.5859													197.7	8.23514	5.83947	7.78386
197.6	22.918	6.01773	19.1532													197.6	8.42432	6.01773	8.02148
197.5	23.3093	6.20365	19.745													197.5	8.62303	6.20365	8.2693
197.4	23.9961	6.38929	20.3358													197.4	8.8238	6.38929	8.51676
197.3	24.2489	6.56297	20.8886													197.3	9.02919	6.56297	8.74827
197.2	24.4064	6.73415	21.4335													197.2	9.25353	6.73415	8.97645
197.1	24.8748	6.90481	21.9766													197.1	9.47623	6.90481	9.20393
197	25.0857	7.06774	22.4952													197	9.72319	7.06774	9.42111
196.9	25.7328	7.2359	23.0304													196.9	9.96875	7.2359	9.64527
196.8	25.7304	7.40924	23.5821													196.8	10.2072	7.40924	9.87632
196.7	26.316	7.57601	24.1129													196.7	10.4395	7.57601	10.0986
196.6	26.5835	7.73828	24.6294													196.6	10.6631	7.73828	10.3149
196.5	27.3225	7.89907	25.1412													196.5	10.8713	7.89907	10.5293
196.4	27.6516	8.06435	25.6672													196.4	11.0669	8.06435	10.7496
196.3	27.656	8.23115	26.1981													196.3	11.2719	8.23115	10.9719
196.2	27.8155	8.3876	26.6961													196.2	11.4808	8.3876	11.1805
196.1	28.4181	8.53272	27.1579													196.1	11.681	8.53272	11.3739
196	28.5968	8.67014	27.5953													196	11.8734	8.67014	11.5571
195.9	28.9243	8.80866	28.0362													195.9	12.0613	8.80866	11.7417
195.8	29.3131	8.93581	28.4409													195.8	12.2345	8.93581	11.9112
195.7	29.3043	9.05184	28.8102													195.7	12.3862	9.05184	12.0659
195.6	30.1239	9.17155	29.1912													195.6	12.5318	9.17155	12.2254
195.5	30.5373	9.2728	29.5135													195.5	12.6611	9.2728	12.3604
195.4	30.4545	9.36043	29.7924													195.4	12.7648	9.36043	12.4772
195.3	30.4122	9.44662	30.0667													195.3	12.8582	9.44662	12.5921
195.2	30.8092	9.53134	30.3363													195.2	12.9425	9.53134	12.705
195.1	30.9114	9.59968	30.5539													195.1	13.0449	9.59968	12.7961
195	30.7394	9.65797	30.7394													195	13.1587	9.65797	12.8738
194.9	30.8623	9.72588	30.9555													194.9	13.2711	9.72588	12.9643
194.8	31.2302	9.78247	31.1356													194.8	13.3823	9.78247	13.0398
194.7	31.2967	9.81868	31.2509													194.7	13.4782	9.81868	13.088
194.6	31.5312	9.86275	31.3912													194.6	13.5599	9.86275	13.1468
194.5	31.6613	9.90987	31.5411													194.5	13.6369	9.90987	13.2096
194.4	31.7161	9.97095	31.7355													194.4	13.7085	9.97095	13.291
194.3	32.1945	10.0434	31.9661													194.3	13.7736	10.0434	13.3876
194.2	31.9396	10.1029	32.1555													194.2	13.853	10.1029	13.4669
194.1	31.5368	10.1661	32.3567													194.1	13.9529	10.1661	13.5511
194	32.3371	10.2325	32.568													194	14.0873	10.2325	13.6397
193.9	32.7711	10.2946	32.7657													193.9	14.2505	10.2946	13.7224
193.8	32.7289	10.34	32.9102													193.8	14.4124	10.34	13.783
193.7	33.2844	10.3798	33.0368													193.7	14.5773	10.3798	13.836
193.6	33.2927	10.4201	33.1651													193.6	14.6926	10.4201	13.8897
193.5	33.8003	10.4297	33.1956													193.5	14.7676	10.4297	13.9025
193.4	33.7141	10.4942	33.4009													193.4	14.8207	10.4942	13.9885
193.3	33.2868	10.5617	33.6158													193.3	14.8865	10.5617	14.0785
193.2	33.1661	10.6371	33.8558													193.2	14.9273	10.6371	14.179
193.1	32.9257	10.7255	34.1371													193.1	14.9654	10.7255	14.2968
193	33.7312	10.8255	34.4554													193	15.0465	10.8255	14.4301
192.9	34.1219	10.8707	34.5993													192.9	15.128	10.8707	14.4904
192.8	33.1686	10.8974	34.6842													192.8	15.1109	10.8974	14.526
192.7	32.981	10.9308	34.7906													192.7	15.07	10.9308	14.5705
192.6	32.1687	10.9185	34.7514													192.6	14.958	10.9185	14.5541
192.5	31.5038	10.9223	34.7635													192.5	14.7877	10.9223	14.5591
192.4	30.8943	10.955	34.8676													192.4	14.5584	10.955	14.6027
192.3	30.6278	10.9063	34.7126													192.3	14.3146	10.9063	14.5378
192.2	29.9198	10.8119	34.4121													192.2	14.0123	10.8119	14.412
192.1	28.9875	10.7976	34.3666													192.1	13.7274	10.7976	14.3929
192	28.0515	10.6818	33.998													192	13.486	10.6818	14.2386
191.9	26.8261	10.5712	33.646													191.9	13.2253	10.5712	14.0911
191.8	26.1523	10.4493	33.258													191.8	12.9523	10.4493	13.9286
191.7	24.9781	10.3117	32.8201													191.7	12.6056	10.3117	13.7452
191.6	22.9384	10.2376	32.5842													191.6	12.2292	10.2376	13.6465
191.5	21.9557	10.1861	32.4203													191.5	11.9135	10.1861	13.5778
191.4	21.7748	10.0832	32.0928													191.4	11.5352	10.0832	13.4406
191.3	20.3863	9.83573	31.3052													191.3	11.2393	9.83573	13.1108
191.2	21.3023	9.67066	30.7798													191.2	10.8203	9.67066	12.8907
191.1	20.2572	9.41415	29.9634													191.1	10.4586	9.41415	12.5488
191	19.0551	9.17503	29.2023													191	10.1525	9.17503	12.2301
190.9	18.6496	9.05213	28.8111													190.9	9.89948	9.05213	12.0663
190.8	17.2967	8.70777	27.7151													190.8	9.65991	8.70777	11.6072
190.7	16.7618	8.32673	26.5023													190.7	9.4539	8.32673	11.0993
190.6	15.7876	8.02807	25.5517													190.6	9.23428	8.02807	10.7012
190.5	17.4234	7.77813	24.7562													190.5	9.03676	7.77813	10.368
190.4	16.8647	7.48149	23.8121													190.4	8.81016	7.48149	9.97263
190.3	16.1106	7.29496	23.2184													190.3	8.54855	7.29496	9.72399
190.2	15.8655	7.10006	22.5981													190.2	8.34534	7.10006	9.4642
190.1	15.4484	6.92189	22.031													190.1	8.18681	6.92189	9.2267
190	13.6907	6.70983	21.356													190	8.10146	6.70983	8.94403

## Sheet: S4b
Figure S4B
Coomassie staining SDS-gel of the autophosphorylation stability of HK853 and EnvZ at pH8 and pH5
Gels in red boxes are shown in figure S4b

[truncated: 1 more sheets: S5]
